# Supplementary material for: Why Temporal Inference Stimulation May Fail in the Human Brain: A Pilot Research Study
Source: Biomedicines. 2023 Jun 24;11(7):1813. doi: 10.3390/biomedicines11071813 (PMC10376875; doi:10.3390/biomedicines11071813)
Supplement: Supplementary file 1 [file biomedicines-11-01813-s001.zip]

Archive with 15 entries (15 files):
- Video S1.mp4
- Video S2.mp4
- Video S3.mp4
- Video S4.mp4
- Video S5.mp4
- Video S6.mp4
- Video S7.mp4
- Video S8.mp4
- WhatsApp Video 2021-04-01 at 15.27.04.mp4
- WhatsApp Video 2021-04-01 at 15.27.34.mp4
- WhatsApp Video 2021-04-01 at 15.28.00.mp4
- WhatsApp Video 2021-04-01 at 15.28.13.mp4
- WhatsApp Video 2021-04-01 at 15.29.00.mp4
- WhatsApp Video 2021-04-01 at 15.29.18.mp4
- WhatsApp Video 2021-04-01 at 15.31.26.mp4
